# Supplementary material for: Specific Incorporation of Polyunsaturated Fatty Acids into the sn-2 Position of Phosphatidylglycerol Accelerates Photodamage to Photosystem II under Strong Light
Source: Int J Mol Sci. 2021 Sep 28;22(19):10432. doi: 10.3390/ijms221910432 (PMC8508968; doi:10.3390/ijms221910432)
Supplement: Supplementary file 1 [file ijms-22-10432-s001.zip]

Archive with 1 entries (1 files):
- ijms-1375710-supplementary.pdf
